# Supplementary material for: Caffeic Acid O-Methyltransferase Gene Family in Mango (Mangifera indica L.) with Transcriptional Analysis under Biotic and Abiotic Stresses and the Role of MiCOMT1 in Salt Tolerance
Source: Int J Mol Sci. 2024 Feb 24;25(5):2639. doi: 10.3390/ijms25052639 (PMC10931984; doi:10.3390/ijms25052639)
Supplement: Supplementary file 1 [file ijms-25-02639-s001.zip]

Archive with 6 entries (6 files):
- Figure S1 S2 S3 S4 S5.pdf
- Table S1.pdf
- Table S10.pdf
- Table S11.pdf
- Table S2.pdf
- Table S3 S4 S5 S6 S7 S8 S9  .pdf
